# Supplementary material for: 7p21.3 Together With a 12p13.32 Deletion in a Patient With Microcephaly—Does 12p13.32 Locus Possibly Comprises a Candidate Gene Region for Microcephaly?
Source: Front Mol Neurosci. 2021 Feb 4;14:613091. doi: 10.3389/fnmol.2021.613091 (PMC7890232; doi:10.3389/fnmol.2021.613091)
Supplement: Supplementary Table 1 — Detail summary for affected genes from 7p21.3 pathogenic region. [file Presentation_1.zip]

Archive with 6 entries (6 files):
- Supplement 5. Summary of MGI database search for genes from 7p21.3 and 12p13.32 region.docx
- Supplement 3. DGV Gold Standard Variants for affected regions 12p13.32 and 7p21.3.jpg
- Supplement 6. Most commonly presented phenotypic features for cases with 7p21.3 and 12p13.32 deletions.xlsx
- Supplement 1. Detail summary for affected genes from 7p21.3 pathogenic region.docx
- Supplement 4. List of all reported cases with phenotypes from PubMed, Decipher, ClinVar for 7p21.3 and 12p13.32 region..xlsx
- Supplement 2. Detail summary for affected genes from 12p13.32 pathogenic region.docx
