# Supplementary material for: 7p21.3 Together With a 12p13.32 Deletion in a Patient With Microcephaly—Does 12p13.32 Locus Possibly Comprises a Candidate Gene Region for Microcephaly?
Source: Front Mol Neurosci. 2021 Feb 4;14:613091. doi: 10.3389/fnmol.2021.613091 (PMC7890232; doi:10.3389/fnmol.2021.613091)
Supplement: Supplementary Table 1 — Detail summary for affected genes from 7p21.3 pathogenic region. [file Presentation_1.zip › Supplement 6. Most commonly presented phenotypic features for cases with 7p21.3 and 12p13.32 deletions.xlsx]

## Sheet: 7p21.3
Condition(s)		Condition(s)	counts	%
abnormal cranial shape at 32 weeks of gestation		Intellectual disability	26	0.4
Abnormal facial shape		Craniosynostosis	9	0.138462
Abnormal immunoglobulin level		Developmental delay AND/OR other significant developmental or morphological phenotypes (yes)	8	0.123077
Abnormality iris morphology		Delayed speech and language development	6	0.0923077
Abnormality of the hand		Brachydactyly	4	0.0615385
Abnormality of the helix		Microtia	4	0.0615385
Abnormality of the labia		Ptosis	4	0.0615385
Abnormality of the shoulder		Seizures	4	0.0615385
Abnormality of the vertebral column		Single transverse palmar crease	4	0.0615385
Abnormality of the voice		Autism	3	0.0461538
Absent first metatarsal		Broad hallux	3	0.0461538
Absent hallux		Cleft palate	3	0.0461538
Absent toe		Cryptorchidism	3	0.0461538
Almond-shaped palpebral fissure		Epicanthus	3	0.0461538
Ambiguous genitalia		Facial asymmetry	3	0.0461538
Ambiguous genitalia		Finger clinodactyly	3	0.0461538
Anal atresia		Intrauterine growth retardation	3	0.0461538
Anal fistula		Low-set ears	3	0.0461538
Anteriorly placed anus		microcephaly	3	0.0461538
Aplasia/Hypoplasia of the earlobes		Posteriorly rotated ears	3	0.0461538
Atrial septal defect		Prominent metopic ridge	3	0.0461538
Attention deficit hyperactivity disorder		Short attention span	3	0.0461538
Autism		Specific learning disability	3	0.0461538
autism		Ambiguous genitalia	2	0.0307692
Autism		Bulbous nose	2	0.0307692
Autistic behavior		Cutaneous finger syndactyly	2	0.0307692
autistic behaviour		Depressed nasal bridge	2	0.0307692
Bilateral single transverse palmar creases		Downslanted palpebral fissures	2	0.0307692
Blepharophimosis		Frontal bossing	2	0.0307692
Brachycephaly		Gestational diabetes mellitus uncontrolled	2	0.0307692
Brachydactyly		High palate	2	0.0307692
Brachydactyly		Hypertelorism	2	0.0307692
Brachydactyly		Hypospadias	2	0.0307692
Brachydactyly		Low anterior hairline	2	0.0307692
Broad hallux		mild	2	0.0307692
Broad hallux		Pectus excavatum	2	0.0307692
Broad hallux		Plagiocephaly	2	0.0307692
Broad nasal tip		Premature closure of fontanelles	2	0.0307692
Broad philtrum		Proptosis	2	0.0307692
Broad uvula		Short stature	2	0.0307692
Broad-based gait		Short toe	2	0.0307692
Bulbous nose		strabismus	2	0.0307692
Bulbous nose		Ventricular septal defect	2	0.0307692
Camptodactyly of finger		Wide nasal bridge	2	0.0307692
chest deformity and joint laxity		abnormal cranial shape at 32 weeks of gestation	1	0.0153846
Choanal atresia		Abnormal facial shape	1	0.0153846
Cleft palate		Abnormal immunoglobulin level	1	0.0153846
Cleft palate		Abnormality iris morphology	1	0.0153846
Cleft palate		Abnormality of the hand	1	0.0153846
Coarctation of aorta		Abnormality of the helix	1	0.0153846
Congenital microcephaly		Abnormality of the labia	1	0.0153846
contractures of shoulders and elbows with enhanced spasticity		Abnormality of the shoulder	1	0.0153846
Coronal craniosynostosis		Abnormality of the vertebral column	1	0.0153846
Craniosynostosis		Abnormality of the voice	1	0.0153846
Craniosynostosis		Absent first metatarsal	1	0.0153846
Craniosynostosis		Absent hallux	1	0.0153846
Craniosynostosis		Absent toe	1	0.0153846
Craniosynostosis		Almond-shaped palpebral fissure	1	0.0153846
Craniosynostosis		Anal atresia	1	0.0153846
Craniosynostosis		Anal fistula	1	0.0153846
Craniosynostosis		Anteriorly placed anus	1	0.0153846
craniosynostosis		Aplasia/Hypoplasia of the earlobes	1	0.0153846
Cryptorchidism		Atrial septal defect	1	0.0153846
Cryptorchidism		Attention deficit hyperactivity disorder	1	0.0153846
Cryptorchidism		Autistic behavior	1	0.0153846
Cutaneous finger syndactyly		autistic behaviour	1	0.0153846
Cutaneous finger syndactyly		Bilateral single transverse palmar creases	1	0.0153846
Dandye Walker malformation		Blepharophimosis	1	0.0153846
Delayed closure of the anterior fontanelle		Brachycephaly	1	0.0153846
Delayed eruption of permanent teeth		Broad nasal tip	1	0.0153846
Delayed eruption of primary teeth		Broad philtrum	1	0.0153846
Delayed speech and language development		Broad uvula	1	0.0153846
Delayed speech and language development		Broad-based gait	1	0.0153846
Delayed speech and language development		Camptodactyly of finger	1	0.0153846
Delayed speech and language development		chest deformity and joint laxity	1	0.0153846
Delayed speech and language development		Choanal atresia	1	0.0153846
Delayed speech and language development		Coarctation of aorta	1	0.0153846
Depressed nasal bridge		Congenital microcephaly	1	0.0153846
Depressed nasal bridge		contractures of shoulders and elbows with enhanced spasticity	1	0.0153846
Developmental delay AND/OR other significant developmental or morphological phenotypes (yes)		Coronal craniosynostosis	1	0.0153846
Developmental delay AND/OR other significant developmental or morphological phenotypes (yes)		Dandye Walker malformation	1	0.0153846
Developmental delay AND/OR other significant developmental or morphological phenotypes (yes)		Delayed closure of the anterior fontanelle	1	0.0153846
Developmental delay AND/OR other significant developmental or morphological phenotypes (yes)		Delayed eruption of permanent teeth	1	0.0153846
Developmental delay AND/OR other significant developmental or morphological phenotypes (yes)		Delayed eruption of primary teeth	1	0.0153846
Developmental delay AND/OR other significant developmental or morphological phenotypes (yes)		Deviated nasal septum	1	0.0153846
Developmental delay AND/OR other significant developmental or morphological phenotypes (yes)		Dysphagia	1	0.0153846
Developmental delay AND/OR other significant developmental or morphological phenotypes (yes)		Emotional lability	1	0.0153846
Deviated nasal septum		encephalopathy	1	0.0153846
Downslanted palpebral fissures		epilepsy	1	0.0153846
Downslanted palpebral fissures		Expressive language delay	1	0.0153846
Dysphagia		Feeding difficulties in infancy	1	0.0153846
Emotional lability		Flat occiput	1	0.0153846
encephalopathy		Generalized hirsutism	1	0.0153846
Epicanthus		Generalized hypotonia	1	0.0153846
Epicanthus		High	1	0.0153846
Epicanthus		Highly arched eyebrow	1	0.0153846
epilepsy		Hirsutism	1	0.0153846
Expressive language delay		Hydronephrosis	1	0.0153846
Facial asymmetry		Hyperactivity	1	0.0153846
Facial asymmetry		Hyperconvex nail	1	0.0153846
Facial asymmetry		hypoacusis	1	0.0153846
Feeding difficulties in infancy		Hypocholesterolemia	1	0.0153846
Finger clinodactyly		Hypoplasia of the radius	1	0.0153846
Finger clinodactyly		Hypotelorism	1	0.0153846
Finger clinodactyly		Increased body weight	1	0.0153846
Flat occiput		Increased nuchal translucency	1	0.0153846
Frontal bossing		Joint hypermobility	1	0.0153846
Frontal bossing		Joint laxity	1	0.0153846
Generalized hirsutism		Knee flexion contracture	1	0.0153846
Generalized hypotonia		Large earlobe	1	0.0153846
Gestational diabetes mellitus uncontrolled		Limitation of joint mobility	1	0.0153846
Gestational diabetes mellitus uncontrolled		Long eyelashes	1	0.0153846
Intellectual disability		Macrocephaly	1	0.0153846
Intellectual disability		Metopic synostosis	1	0.0153846
Intellectual disability		Micrognathia	1	0.0153846
Intellectual disability		Micropenis	1	0.0153846
Intellectual disability		Microphthalmia	1	0.0153846
Intellectual disability		Muscular hypotonia	1	0.0153846
Intellectual disability		narrow palate	1	0.0153846
Intellectual disability		Nystagmus	1	0.0153846
Intellectual disability		otapostasis	1	0.0153846
High		Patent ductus arteriosus	1	0.0153846
High palate		Pelvic kidney	1	0.0153846
High palate		Pes planus	1	0.0153846
Highly arched eyebrow		Pes valgus	1	0.0153846
Hirsutism		Pleomorphic xanthoastrocytoma	1	0.0153846
Hydronephrosis		Poor speech	1	0.0153846
Hyperactivity		Postnatal growth retardation	1	0.0153846
Hyperconvex nail		Preauricular skin tag	1	0.0153846
Hypertelorism		Preeclampsia	1	0.0153846
Hypertelorism		Prominent crus of helix	1	0.0153846
hypoacusis		Prominent nose	1	0.0153846
Hypocholesterolemia		Proportionate short stature	1	0.0153846
Hypoplasia of the radius		Protruding tongue	1	0.0153846
Hypospadias		Proximal placement of thumb	1	0.0153846
Hypospadias		Receptive language delay	1	0.0153846
Hypotelorism		Recurrent pyelonephritis	1	0.0153846
Increased body weight		Rocker bottom foot	1	0.0153846
Increased nuchal translucency		Sacral dimple	1	0.0153846
Intellectual disability		Sandal gap	1	0.0153846
Intellectual disability		scoliosis	1	0.0153846
Intellectual disability		Severe Intellectual disability	1	0.0153846
Intellectual disability		Short distal phalanx of finger	1	0.0153846
Intellectual disability		Short finger	1	0.0153846
Intellectual disability		Short foot	1	0.0153846
Intellectual disability		Short nose	1	0.0153846
Intellectual disability		Short palm	1	0.0153846
Intellectual disability		Short palpebral fissure	1	0.0153846
Intellectual disability		Short philtrum	1	0.0153846
Intellectual disability		Short uvula	1	0.0153846
Intellectual disability		Shortening of all distal phalanges of the toes	1	0.0153846
Intellectual disability		Skeletal muscle atrophy	1	0.0153846
Intellectual disability		Small for gestational age	1	0.0153846
Intellectual disability		Small hand	1	0.0153846
Intellectual disability		Small nail	1	0.0153846
Intellectual disability		Synophrys	1	0.0153846
Intrauterine growth retardation		Talipes equinovarus	1	0.0153846
Intrauterine growth retardation		Tetralogy of Fallot	1	0.0153846
Intrauterine growth retardation		Thick eyebrow	1	0.0153846
Joint hypermobility		Toe clinodactyly	1	0.0153846
Joint laxity		Toe walking	1	0.0153846
Knee flexion contracture		Trigonocephaly	1	0.0153846
Large earlobe		undeveloped speech and psychomotor restlessness	1	0.0153846
Limitation of joint mobility		Unilateral vocal cord paresis	1	0.0153846
Long eyelashes		Upslanted palpebral fissure	1	0.0153846
Low anterior hairline		Wide nose	1	0.0153846
Low anterior hairline
Low-set ears
Low-set ears
Low-set ears
Macrocephaly
Metopic synostosis
microcephaly
Microcephaly
Microcephaly
Micrognathia
Micropenis
Microphthalmia
Microtia
Microtia
Microtia
Microtia
mild
mild
Muscular hypotonia
narrow palate
Nystagmus
otapostasis
Patent ductus arteriosus
Pectus excavatum
Pectus excavatum
Pelvic kidney
Pes planus
Pes valgus
Plagiocephaly
Plagiocephaly
Pleomorphic xanthoastrocytoma
Poor speech
Posteriorly rotated ears
Posteriorly rotated ears
Posteriorly rotated ears
Postnatal growth retardation
Preauricular skin tag
Preeclampsia
Premature closure of fontanelles
Premature closure of fontanelles
Prominent crus of helix
Prominent metopic ridge
Prominent metopic ridge
Prominent metopic ridge
Prominent nose
Proportionate short stature
Proptosis
Proptosis
Protruding tongue
Proximal placement of thumb
Ptosis
Ptosis
Ptosis
Ptosis
Receptive language delay
Recurrent pyelonephritis
Rocker bottom foot
Sacral dimple
Sandal gap
scoliosis
Seizures
Seizures
Seizures
Seizures
Severe Intellectual disability
Short attention span
Short attention span
Short attention span
Short distal phalanx of finger
Short finger
Short foot
Short nose
Short palm
Short palpebral fissure
Short philtrum
Short stature
Short stature
Short toe
Short toe
Short uvula
Shortening of all distal phalanges of the toes
Single transverse palmar crease
Single transverse palmar crease
Single transverse palmar crease
Single transverse palmar crease
Skeletal muscle atrophy
Small for gestational age
Small hand
Small nail
Specific learning disability
Specific learning disability
Specific learning disability
strabismus
Strabismus
Synophrys
Talipes equinovarus
Tetralogy of Fallot
Thick eyebrow
Toe clinodactyly
Toe walking
Trigonocephaly
undeveloped speech and psychomotor restlessness
Unilateral vocal cord paresis
Upslanted palpebral fissure
Ventricular septal defect
Ventricular septal defect
Wide nasal bridge
Wide nasal bridge
Wide nose

## Sheet: 12p13.32
Condition(s)		Condition(s)	counts	%
2-3 toe syndactyly		Intellectual disability	49	0.597561
Abnormal cerebral morphology		Microcephaly	21	0.256098
Abnormal delivery		Muscular hypotonia	11	0.134146
Abnormal facial shape		Scoliosis	10	0.121951
Abnormal facial shape		Small for gestational age	10	0.121951
Abnormal heart morphology		Finger clinodactyly	9	0.109756
Abnormal heart morphology		Short stature	9	0.109756
Abnormal shoulder morphology		Strabismus	9	0.109756
Abnormal stomach morphology		Epicanthus	8	0.097561
Abnormal thumb morphology		Micrognathia	8	0.097561
Abnormal umbilicus morphology		High palate	7	0.0853659
Abnormal vertebral morphology		Low-set ears	7	0.0853659
Abnormality of cardiovascular system morphology		Proportionate short stature	7	0.0853659
Abnormality of prenatal development or birth		Short neck	7	0.0853659
Abnormality of the dentition		Abnormality of the pinna	6	0.0731707
Abnormality of the face		EEG abnormality	6	0.0731707
Abnormality of the face		Frontal bossing	6	0.0731707
Abnormality of the helix		Kyphosis	6	0.0731707
Abnormality of the lens		Bulbous nose	5	0.0609756
Abnormality of the pinna		Deeply set eye	5	0.0609756
Abnormality of the pinna		Downslanted palpebral fissures	5	0.0609756
Abnormality of the pinna		Flexion contracture	5	0.0609756
Abnormality of the pinna		Malar flattening	5	0.0609756
Abnormality of the pinna		Protruding ear	5	0.0609756
Abnormality of the pinna		Recurrent infections	5	0.0609756
Abnormality of the thumb		Wide nasal bridge	5	0.0609756
Absent speech		Arachnodactyly	4	0.0487805
Acne		Delayed speech and language development	4	0.0487805
Anal atresia		Long philtrum	4	0.0487805
Antepartum hemorrhage		Low posterior hairline	4	0.0487805
Anterior creases of earlobe		Macrotia	4	0.0487805
Anteverted nares		Atrial septal defect	3	0.0365854
Anteverted nares		Broad philtrum	3	0.0365854
Aplasia cutis congenita of scalp		Cryptorchidism	3	0.0365854
Aplasia of the phalanges of the hand		Full cheeks	3	0.0365854
Aplasia/Hypoplasia of the breasts		Hypoplasia of the corpus callosum	3	0.0365854
Arachnodactyly		Incoordination	3	0.0365854
Arachnodactyly		Mandibular prognathia	3	0.0365854
Arachnodactyly		Misalignment of teeth	3	0.0365854
Arachnodactyly		moderate	3	0.0365854
Asymmetry of the thorax		Muscle fiber atrophy	3	0.0365854
Asymmetry of the thorax		Obesity	3	0.0365854
Ataxia		Overlapping toe	3	0.0365854
Atrial septal defect		Prominent glabella	3	0.0365854
Atrial septal defect		Single transverse palmar crease	3	0.0365854
Atrial septal defect		Small hand	3	0.0365854
Autism		speech delay	3	0.0365854
Autism		Tapered finger	3	0.0365854
autistic behaviour		Ventricular septal defect	3	0.0365854
Barrel-shaped chest		Webbed neck	3	0.0365854
Behavioral abnormality		Wide intermamillary distance	3	0.0365854
Behavioral abnormality		Wide mouth	3	0.0365854
Bifid uvula		Abnormal facial shape	2	0.0243902
Bifid uvula		Abnormal heart morphology	2	0.0243902
Blue sclerae		Abnormality of the face	2	0.0243902
Blue sclerae		Anteverted nares	2	0.0243902
Brachycephaly		Asymmetry of the thorax	2	0.0243902
Broad nasal tip		Autism	2	0.0243902
Broad neck		Behavioral abnormality	2	0.0243902
Broad neck		Bifid uvula	2	0.0243902
Broad palm		Blue sclerae	2	0.0243902
Broad philtrum		Broad neck	2	0.0243902
Broad philtrum		Cleft palate	2	0.0243902
Broad philtrum		Congenital microcephaly	2	0.0243902
Bulbous nose		Convex nasal ridge	2	0.0243902
Bulbous nose		Cutaneous finger syndactyly	2	0.0243902
Bulbous nose		Delayed skeletal maturation	2	0.0243902
Bulbous nose		Dental malocclusion	2	0.0243902
Bulbous nose		Depressed nasal bridge	2	0.0243902
Camptodactyly of finger		Developmental delay AND/OR other significant developmental or morphological phenotypes (yes)	2	0.0243902
Cataract		Dolichocephaly	2	0.0243902
Cavernous hemangioma		Down-sloping shoulders	2	0.0243902
Cerebellar hypoplasia		Downturned corners of mouth	2	0.0243902
Cerebral atrophy		Everted lower lip vermilion	2	0.0243902
chest deformity and joint laxity		Facial asymmetry	2	0.0243902
Childhood-onset truncal obesity		Feeding difficulties in infancy	2	0.0243902
Choanal atresia		Gait disturbance	2	0.0243902
Chorioretinitis		Growth delay	2	0.0243902
Cleft palate		Hyperconvex nail	2	0.0243902
Cleft palate		Hypertelorism	2	0.0243902
Coarctation of aorta		Hypotelorism	2	0.0243902
Cognitive impairment		Large for gestational age	2	0.0243902
Coloboma		Long hallux	2	0.0243902
Congenital diaphragmatic hernia		Macrodontia	2	0.0243902
Congenital microcephaly		Micropenis	2	0.0243902
Congenital microcephaly		Nystagmus	2	0.0243902
contractures of shoulders and elbows with enhanced spasticity		Open mouth	2	0.0243902
Convex nasal ridge		Pectus carinatum	2	0.0243902
Convex nasal ridge		Pectus excavatum	2	0.0243902
Cryptorchidism		Prominent metopic ridge	2	0.0243902
Cryptorchidism		Prominent nose	2	0.0243902
Cryptorchidism		Proximal placement of thumb	2	0.0243902
Cutaneous finger syndactyly		Round face	2	0.0243902
Cutaneous finger syndactyly		Sandal gap	2	0.0243902
Dandy-Walker malformation		Scrotal hypoplasia	2	0.0243902
Decreased body weight		Short nose	2	0.0243902
Deep palmar crease		Short palpebral fissure	2	0.0243902
Deep philtrum		Short philtrum	2	0.0243902
Deep plantar creases		Slender build	2	0.0243902
Deeply set eye		Slender finger	2	0.0243902
Deeply set eye		Small nail	2	0.0243902
Deeply set eye		Spotty hyperpigmentation	2	0.0243902
Deeply set eye		Talipes equinovalgus	2	0.0243902
Deeply set eye		Talipes equinovarus	2	0.0243902
Delayed closure of the anterior fontanelle		Thin upper lip vermilion	2	0.0243902
Delayed skeletal maturation		Umbilical hernia	2	0.0243902
Delayed skeletal maturation		Wide nasal base	2	0.0243902
Delayed speech and language development		2-3 toe syndactyly	1	0.0121951
Delayed speech and language development		Abnormal cerebral morphology	1	0.0121951
Delayed speech and language development		Abnormal delivery	1	0.0121951
Delayed speech and language development		Abnormal shoulder morphology	1	0.0121951
Dental malocclusion		Abnormal stomach morphology	1	0.0121951
Dental malocclusion		Abnormal thumb morphology	1	0.0121951
Depressed nasal bridge		Abnormal umbilicus morphology	1	0.0121951
Depressed nasal bridge		Abnormal vertebral morphology	1	0.0121951
Developmental delay AND/OR other significant developmental or morphological phenotypes (yes)		Abnormality of cardiovascular system morphology	1	0.0121951
Developmental delay AND/OR other significant developmental or morphological phenotypes (yes)		Abnormality of prenatal development or birth	1	0.0121951
Dextrocardia		Abnormality of the dentition	1	0.0121951
Dolichocephaly		Abnormality of the helix	1	0.0121951
Dolichocephaly		Abnormality of the lens	1	0.0121951
Downslanted palpebral fissures		Abnormality of the thumb	1	0.0121951
Downslanted palpebral fissures		Absent speech	1	0.0121951
Downslanted palpebral fissures		Acne	1	0.0121951
Downslanted palpebral fissures		Anal atresia	1	0.0121951
Downslanted palpebral fissures		Antepartum hemorrhage	1	0.0121951
Down-sloping shoulders		Anterior creases of earlobe	1	0.0121951
Down-sloping shoulders		Aplasia cutis congenita of scalp	1	0.0121951
Downturned corners of mouth		Aplasia of the phalanges of the hand	1	0.0121951
Downturned corners of mouth		Aplasia/Hypoplasia of the breasts	1	0.0121951
Ductal breast carcinoma		Ataxia	1	0.0121951
Dysarthria		autistic behaviour	1	0.0121951
Dystonia		Barrel-shaped chest	1	0.0121951
Ectopic anus		Brachycephaly	1	0.0121951
Edema of the dorsum of feet		Broad nasal tip	1	0.0121951
EEG abnormality		Broad palm	1	0.0121951
EEG abnormality		Camptodactyly of finger	1	0.0121951
EEG abnormality		Cataract	1	0.0121951
EEG abnormality		Cavernous hemangioma	1	0.0121951
EEG abnormality		Cerebellar hypoplasia	1	0.0121951
EEG abnormality		Cerebral atrophy	1	0.0121951
Elbow dislocation		chest deformity and joint laxity	1	0.0121951
Elbow flexion contracture		Childhood-onset truncal obesity	1	0.0121951
encephalopathy		Choanal atresia	1	0.0121951
Enlarged joints		Chorioretinitis	1	0.0121951
Enlarged naris		Coarctation of aorta	1	0.0121951
Entropion		Cognitive impairment	1	0.0121951
Epicanthus		Coloboma	1	0.0121951
Epicanthus		Congenital diaphragmatic hernia	1	0.0121951
Epicanthus		contractures of shoulders and elbows with enhanced spasticity	1	0.0121951
Epicanthus		Dandy-Walker malformation	1	0.0121951
Epicanthus		Decreased body weight	1	0.0121951
Epicanthus		Deep palmar crease	1	0.0121951
Epicanthus		Deep philtrum	1	0.0121951
Epicanthus		Deep plantar creases	1	0.0121951
epilepsy		Delayed closure of the anterior fontanelle	1	0.0121951
Everted lower lip vermilion		Dextrocardia	1	0.0121951
Everted lower lip vermilion		Ductal breast carcinoma	1	0.0121951
Expressive language delay		Dysarthria	1	0.0121951
Facial asymmetry		Dystonia	1	0.0121951
Facial asymmetry		Ectopic anus	1	0.0121951
Failure to thrive		Edema of the dorsum of feet	1	0.0121951
Feeding difficulties in infancy		Elbow dislocation	1	0.0121951
Feeding difficulties in infancy		Elbow flexion contracture	1	0.0121951
Fibular bowing		encephalopathy	1	0.0121951
Finger clinodactyly		Enlarged joints	1	0.0121951
Finger clinodactyly		Enlarged naris	1	0.0121951
Finger clinodactyly		Entropion	1	0.0121951
Finger clinodactyly		epilepsy	1	0.0121951
Finger clinodactyly		Expressive language delay	1	0.0121951
Finger clinodactyly		Failure to thrive	1	0.0121951
Finger clinodactyly		Fibular bowing	1	0.0121951
Finger clinodactyly		Gastroesophageal reflux	1	0.0121951
Finger clinodactyly		Generalized hirsutism	1	0.0121951
Flexion contracture		Genu valgum	1	0.0121951
Flexion contracture		Gingival overgrowth	1	0.0121951
Flexion contracture		Intellectual disability|Autistic behavior	1	0.0121951
Flexion contracture		Hearing impairment	1	0.0121951
Flexion contracture		Hemiplegia	1	0.0121951
Frontal bossing		Hemivertebrae	1	0.0121951
Frontal bossing		Hip contracture	1	0.0121951
Frontal bossing		Hydrocele testis	1	0.0121951
Frontal bossing		Hydrocephalus	1	0.0121951
Frontal bossing		Hydronephrosis	1	0.0121951
Frontal bossing		Hyperextensibility of the finger joints	1	0.0121951
Full cheeks		Hypermetropia	1	0.0121951
Full cheeks		Hyperphosphatemic familial tumoral calcinosis 1	1	0.0121951
Full cheeks		hypoacusis	1	0.0121951
Gait disturbance		Hypospadias	1	0.0121951
Gait disturbance		Hypothyroidism	1	0.0121951
Gastroesophageal reflux		Inappropriate behavior	1	0.0121951
Generalized hirsutism		Intention tremor	1	0.0121951
Genu valgum		intrauterine growth retardation	1	0.0121951
Gingival overgrowth		Joint hypermobility	1	0.0121951
Intellectual disability		Joint laxity	1	0.0121951
Intellectual disability		Knee flexion contracture	1	0.0121951
Intellectual disability		Large earlobe	1	0.0121951
Intellectual disability		Large hands	1	0.0121951
Intellectual disability		Lethargy	1	0.0121951
Intellectual disability		Limited shoulder movement	1	0.0121951
Intellectual disability		Long eyelashes	1	0.0121951
Intellectual disability		long face with large ears and prominent lobes	1	0.0121951
Intellectual disability		Long neck	1	0.0121951
Intellectual disability|Autistic behavior		Macrocephaly at birth	1	0.0121951
Growth delay		Macroglossia	1	0.0121951
Growth delay		Metatarsus adductus	1	0.0121951
Hearing impairment		Microcornea	1	0.0121951
Hemiplegia		Microdontia	1	0.0121951
Hemivertebrae		Microphthalmia	1	0.0121951
High palate		Microtia	1	0.0121951
High palate		Midface retrusion	1	0.0121951
High palate		mild	1	0.0121951
High palate		Multiple renal cysts	1	0.0121951
High palate		Nail dysplasia	1	0.0121951
High palate		Narrow forehead	1	0.0121951
High palate		Narrow nasal septum	1	0.0121951
Hip contracture		Narrow palate	1	0.0121951
Hydrocele testis		Nasal speech	1	0.0121951
Hydrocephalus		Neonatal hypotonia	1	0.0121951
Hydronephrosis		Neoplasm of the thyroid gland	1	0.0121951
Hyperconvex nail		Non-midline cleft lip	1	0.0121951
Hyperconvex nail		Oligodontia	1	0.0121951
Hyperextensibility of the finger joints		Omphalocele	1	0.0121951
Hypermetropia		otapostasis	1	0.0121951
Hyperphosphatemic familial tumoral calcinosis 1		Patent ductus arteriosus	1	0.0121951
Hypertelorism		Pes planus	1	0.0121951
Hypertelorism		Polyhydramnios	1	0.0121951
hypoacusis		Posteriorly rotated ears	1	0.0121951
Hypoplasia of the corpus callosum		Prematurely aged appearance	1	0.0121951
Hypoplasia of the corpus callosum		Prominent antihelix	1	0.0121951
Hypoplasia of the corpus callosum		Proptosis	1	0.0121951
Hypospadias		Protruding tongue	1	0.0121951
Hypotelorism		Protuberant abdomen	1	0.0121951
Hypotelorism		Ptosis	1	0.0121951
Hypothyroidism		Pulmonary hypoplasia	1	0.0121951
Inappropriate behavior		Pyloric stenosis	1	0.0121951
Incoordination		Radial bowing	1	0.0121951
Incoordination		Renal dysplasia	1	0.0121951
Incoordination		Respiratory insufficiency	1	0.0121951
Intellectual disability		Rocker bottom foot	1	0.0121951
Intellectual disability		Seizure	1	0.0121951
Intellectual disability		Short 5th finger	1	0.0121951
Intellectual disability		Short hard palate	1	0.0121951
Intellectual disability		Short phalanx of finger	1	0.0121951
Intellectual disability		Short sternum	1	0.0121951
Intellectual disability		Sleep apnea	1	0.0121951
Intellectual disability		Smooth philtrum	1	0.0121951
Intellectual disability		Speech apraxia	1	0.0121951
Intellectual disability		Speech articulation difficulties	1	0.0121951
Intellectual disability		Stenosis of the external auditory canal	1	0.0121951
Intellectual disability		Symphalangism affecting the phalanges of the hand	1	0.0121951
Intellectual disability		Synophrys	1	0.0121951
Intellectual disability		Tetralogy of Fallot	1	0.0121951
Intellectual disability		Thick upper lip vermilion	1	0.0121951
Intellectual disability		Tics	1	0.0121951
Intellectual disability		Ulnar bowing	1	0.0121951
Intellectual disability		Ulnar deviation of finger	1	0.0121951
Intellectual disability		undeveloped speech and psychomotor restlessness	1	0.0121951
Intellectual disability		Upslanted palpebral fissure	1	0.0121951
Intellectual disability		Uterine neoplasm	1	0.0121951
Intellectual disability		Vasovagal syncope	1	0.0121951
Intellectual disability		Vertebral segmentation defect	1	0.0121951
Intellectual disability		Widely spaced teeth	1	0.0121951
Intellectual disability
Intellectual disability
Intellectual disability
Intellectual disability
Intellectual disability
Intellectual disability
Intellectual disability
Intellectual disability
Intellectual disability
Intellectual disability
Intellectual disability
Intellectual disability
Intellectual disability
intellectual disability
intellectual disability
Intellectual disability
Intention tremor
intrauterine growth retardation
Joint hypermobility
Joint laxity
Knee flexion contracture
Kyphosis
Kyphosis
Kyphosis
Kyphosis
Kyphosis
Kyphosis
Large earlobe
Large for gestational age
Large for gestational age
Large hands
Lethargy
Limited shoulder movement
Long eyelashes
long face with large ears and prominent lobes
Long hallux
Long hallux
Long neck
Long philtrum
Long philtrum
Long philtrum
Long philtrum
Low posterior hairline
Low posterior hairline
Low posterior hairline
Low posterior hairline
Low-set ears
Low-set ears
Low-set ears
Low-set ears
Low-set ears
Low-set ears
Low-set ears
Macrocephaly at birth
Macrodontia
Macrodontia
Macroglossia
Macrotia
Macrotia
Macrotia
Macrotia
Malar flattening
Malar flattening
Malar flattening
Malar flattening
Malar flattening
Mandibular prognathia
Mandibular prognathia
Mandibular prognathia
Metatarsus adductus
Microcephaly
microcephaly
Microcephaly
Microcephaly
Microcephaly
Microcephaly
Microcephaly
Microcephaly
Microcephaly
Microcephaly
Microcephaly
Microcephaly
Microcephaly
Microcephaly
Microcephaly
Microcephaly
Microcephaly
Microcephaly
Microcephaly
Microcephaly
Microcephaly
Microcornea
Microdontia
Micrognathia
Micrognathia
Micrognathia
Micrognathia
Micrognathia
Micrognathia
Micrognathia
Micrognathia
Micropenis
Micropenis
Microphthalmia
Microtia
Midface retrusion
mild
Misalignment of teeth
Misalignment of teeth
Misalignment of teeth
moderate
moderate
moderate
Multiple renal cysts
Muscle fiber atrophy
Muscle fiber atrophy
Muscle fiber atrophy
Muscular hypotonia
Muscular hypotonia
Muscular hypotonia
Muscular hypotonia
Muscular hypotonia
Muscular hypotonia
Muscular hypotonia
Muscular hypotonia
Muscular hypotonia
Muscular hypotonia
Muscular hypotonia
Nail dysplasia
Narrow forehead
Narrow nasal septum
Narrow palate
Nasal speech
Neonatal hypotonia
Neoplasm of the thyroid gland
Non-midline cleft lip
Nystagmus
Nystagmus
Obesity
Obesity
Obesity
Oligodontia
Omphalocele
Open mouth
Open mouth
otapostasis
Overlapping toe
Overlapping toe
Overlapping toe
Patent ductus arteriosus
Pectus carinatum
Pectus carinatum
Pectus excavatum
Pectus excavatum
Pes planus
Polyhydramnios
Posteriorly rotated ears
Prematurely aged appearance
Prominent antihelix
Prominent glabella
Prominent glabella
Prominent glabella
Prominent metopic ridge
Prominent metopic ridge
Prominent nose
Prominent nose
Proportionate short stature
Proportionate short stature
Proportionate short stature
Proportionate short stature
Proportionate short stature
Proportionate short stature
Proportionate short stature
Proptosis
Protruding ear
Protruding ear
Protruding ear
Protruding ear
Protruding ear
Protruding tongue
Protuberant abdomen
Proximal placement of thumb
Proximal placement of thumb
Ptosis
Pulmonary hypoplasia
Pyloric stenosis
Radial bowing
Recurrent infections
Recurrent infections
Recurrent infections
Recurrent infections
Recurrent infections
Renal dysplasia
Respiratory insufficiency
Rocker bottom foot
Round face
Round face
Sandal gap
Sandal gap
Scoliosis
scoliosis
Scoliosis
Scoliosis
Scoliosis
Scoliosis
Scoliosis
Scoliosis
Scoliosis
Scoliosis
Scrotal hypoplasia
Scrotal hypoplasia
Seizure
Short 5th finger
Short hard palate
Short neck
Short neck
Short neck
Short neck
Short neck
Short neck
Short neck
Short nose
Short nose
Short palpebral fissure
Short palpebral fissure
Short phalanx of finger
Short philtrum
Short philtrum
Short stature
Short stature
Short stature
Short stature
Short stature
Short stature
Short stature
Short stature
Short stature
Short sternum
Single transverse palmar crease
Single transverse palmar crease
Single transverse palmar crease
Sleep apnea
Slender build
Slender build
Slender finger
Slender finger
Small for gestational age
Small for gestational age
Small for gestational age
Small for gestational age
Small for gestational age
Small for gestational age
Small for gestational age
Small for gestational age
Small for gestational age
Small for gestational age
Small hand
Small hand
Small hand
Small nail
Small nail
Smooth philtrum
Speech apraxia
Speech articulation difficulties
speech delay
speech delay
speech delay
Spotty hyperpigmentation
Spotty hyperpigmentation
Stenosis of the external auditory canal
Strabismus
Strabismus
strabismus
Strabismus
Strabismus
Strabismus
Strabismus
Strabismus
Strabismus
Symphalangism affecting the phalanges of the hand
Synophrys
Talipes equinovalgus
Talipes equinovalgus
Talipes equinovarus
Talipes equinovarus
Tapered finger
Tapered finger
Tapered finger
Tetralogy of Fallot
Thick upper lip vermilion
Thin upper lip vermilion
Thin upper lip vermilion
Tics
Ulnar bowing
Ulnar deviation of finger
Umbilical hernia
Umbilical hernia
undeveloped speech and psychomotor restlessness
Upslanted palpebral fissure
Uterine neoplasm
Vasovagal syncope
Ventricular septal defect
Ventricular septal defect
Ventricular septal defect
Vertebral segmentation defect
Webbed neck
Webbed neck
Webbed neck
Wide intermamillary distance
Wide intermamillary distance
Wide intermamillary distance
Wide mouth
Wide mouth
Wide mouth
Wide nasal base
Wide nasal base
Wide nasal bridge
Wide nasal bridge
Wide nasal bridge
Wide nasal bridge
Wide nasal bridge
Widely spaced teeth
