# Supplementary material for: 7p21.3 Together With a 12p13.32 Deletion in a Patient With Microcephaly—Does 12p13.32 Locus Possibly Comprises a Candidate Gene Region for Microcephaly?
Source: Front Mol Neurosci. 2021 Feb 4;14:613091. doi: 10.3389/fnmol.2021.613091 (PMC7890232; doi:10.3389/fnmol.2021.613091)
Supplement: Supplementary Table 1 — Detail summary for affected genes from 7p21.3 pathogenic region. [file Presentation_1.zip › Supplement 4. List of all reported cases with phenotypes from PubMed, Decipher, ClinVar for 7p21.3 and 12p13.32 region..xlsx]

## Sheet: 7p21.3
Database	Identification	Chr	Start	Stop	Size/bp	Condition(s)
ClinVar	VCV000157040	7	12378976	12383095	4119	Preeclampsia
ClinVar	VCV000147161	7	13199896	13287454	87558	Developmental delay AND/OR other significant developmental or morphological phenotypes (yes)
ClinVar	VCV000397058	7	11384762	11478270	93508	Intrauterine growth retardation Premature birth Abnormality of the ventricular septum Tetralogy of Fallot
Decipher	288681	7	8946075	9041105	95030	Intellectual disability, Short stature
Decipher	345514	7	10511035	10609925	98890	Seizures
ClinVar	VCV000152083	7	8606335	8711498	105163	Developmental delay AND/OR other significant developmental or morphological phenotypes (yes)
Decipher	289976	7	13111179	13218730	107551	Seizures
Decipher	303548	7	11445813	11562683	116870	Severe global developmental delay, Skeletal muscle atrophy
Decipher	288046	7	10528758	10649848	121090	Increased body weight
Decipher	332436	7	8261200	8384035	122835	Increased nuchal translucency
Decipher	290376	7	12324878	12448162	123284	Specific learning disability
ClinVar	VCV000157039	7	10779528	10905566	126038	Gestational diabetes mellitus uncontrolled
ClinVar	VCV000145888	7	8636370	8767696	131326	Developmental delay AND/OR other significant developmental or morphological phenotypes (yes)
ClinVar	VCV000145262	7	13116890	13262814	145924	Developmental delay AND/OR other significant developmental or morphological phenotypes (yes)
Decipher	412092	7	10875417	11038382	162965	Hypocholesterolemia, Poor speech, Protruding tongue, Recurrent pyelonephritis, Toe walking
ClinVar	VCV000144930	7	7249268	7417064	167796	Developmental delay AND/OR other significant developmental or morphological phenotypes (yes)
Decipher	287961	7	12484943	12665859	180916	Tetralogy of Fallot
Decipher	366416	7	11351968	11562683	210715	Intellectual disability, mild
ClinVar	VCV000157037	7	9596762	9808013	211251	Gestational diabetes mellitus uncontrolled
Decipher	339488	7	9472814	9686245	213431	Delayed speech and language development, High, narrow palate, Long eyelashes, Pectus excavatum, Pes planus, Pes valgus, Seizures, Short attention span, Synophrys, Toe clinodactyly
ClinVar	VCV000441814	7	12237526	12453764	216238	autism
Decipher	256937	7	8772077	8989082	217005	Intellectual disability, Joint laxity, Microcephaly, Short foot, Short palm
Decipher	250610	7	11645979	11904138	258159	Brachydactyly, Hyperactivity, Pectus excavatum, Preauricular skin tag, Sandal gap, Short attention span, Wide nasal bridge
Decipher	249127	7	11290285	11549511	259226	Abnormality iris morphology, Abnormality of the shoulder, Almond-shaped palpebral fissure, Blepharophimosis, Broad nasal tip, Delayed speech and language development, Facial asymmetry, Frontal bossing, Intellectual disability, Microphthalmia, Plagiocephaly, Seizures
ClinVar	VCV000443813	7	12178226	12482657	304431	Hirsutism
Decipher	283492	7	9023623	9517487	493864	Coronal craniosynostosis, Craniosynostosis, Cryptorchidism, Intrauterine growth retardation, Metopic synostosis
ClinVar	VCV000155141	7	12637265	13199926	562661	Autistic behavior Intellectual disability Muscular hypotonia Failure to thrive Delayed gross motor development
Decipher	258191	7	12778160	13475393	697233	Delayed speech and language development, Feeding difficulties in infancy, Global developmental delay, Joint hypermobility
ClinVar	VCV000146714	7	9699856	10755511	1055655	Macrocephaly
Decipher	284613	7	5592436	8416721	2824285	Abnormality of the helix, Broad hallux, Broad philtrum, Broad uvula, Bulbous nose, Intellectual disability, mild, Large earlobe, Limitation of joint mobility, Postnatal growth retardation, Proportionate short stature, Short distal phalanx of finger, Short philtrum, Short toe, Short uvula, Shortening of all distal phalanges of the toes, Small nail, Specific learning disability, Wide nose
Decipher	261067	7	7634286	11352027	3717741	Delayed speech and language development, Downslanted palpebral fissures, Intellectual disability, Short attention span
ClinVar	VCV000057254	7	6106402	11012657	4906255	Global developmental delay
ClinVar	VCV000154585	7	11122492	16479303	5356811	Developmental delay AND/OR other significant developmental or morphological phenotypes (yes)
Decipher	279683	7	13168308	20695734	7527426	Craniosynostosis, Intrauterine growth retardation
Decipher	263984	7	3274831	11601617	8326786	Abnormality of the vertebral column, Autism, Delayed speech and language development, Dysphagia, Intellectual disability, Short stature, Ventricular septal defect
Decipher	337112	7	9614342	18891253	9276911	Generalized hypotonia, Nystagmus
ClinVar	VCV000058518	7	9975653	19356878	9381225	Hypotelorism Plagiocephaly
Decipher	269244	7	6870910	16335917	9465007	Bilateral single transverse palmar creases, Cutaneous finger syndactyly, Delayed eruption of permanent teeth, Delayed eruption of primary teeth, Expressive language delay, Hyperconvex nail, Intellectual disability, Receptive language delay
Decipher	368272	7	7982208	17513078	9530870	Autism
Decipher	356291	7	5798163	17727264	11929101	Abnormal facial shape, Abnormality of the hand, Absent first metatarsal, Absent hallux, Absent toe, Brachydactyly, Broad-based gait, Delayed speech and language development, Global developmental delay, Hypoplasia of the radius, Low-set ears, Microcephaly, Short finger
Decipher	328502	7	5617816	17920533	12302717	Intellectual disability
Decipher	398365	7	7226761	20926760	13699999	Brachydactyly, Broad hallux, Cleft palate, Craniosynostosis, Deviated nasal septum, Facial asymmetry, Finger clinodactyly, Hypertelorism, Intellectual disability, Low anterior hairline, Microtia, Posteriorly rotated ears, Prominent crus of helix, Ptosis, Single transverse palmar crease, Strabismus
Decipher	398329	7	7226761	20926760	13699999	Brachydactyly, Broad hallux, Craniosynostosis, Epicanthus, Facial asymmetry, Finger clinodactyly, Intellectual disability, Low anterior hairline, Ptosis, Upslanted palpebral fissure
Decipher	398362	7	7226761	20926760	13699999	Craniosynostosis, Cutaneous finger syndactyly, Epicanthus, Finger clinodactyly, Intellectual disability, Microtia, Posteriorly rotated ears, Ptosis, Single transverse palmar crease
ClinVar	VCV000154641	7	10610069	25760560	15150491	Micropenis Prominent supraorbital ridges High, narrow palate Depressed nasal bridge
Decipher	392288	7	7126760	25526760	18400000	Abnormality of the voice, Aplasia/Hypoplasia of the earlobes, Brachycephaly, Bulbous nose, Craniosynostosis, Cryptorchidism, Downslanted palpebral fissures, Emotional lability, Generalized hirsutism, High palate, Highly arched eyebrow, Hypertelorism, Intellectual disability, Micrognathia, Microtia, Posteriorly rotated ears, Premature closure of fontanelles, Prominent metopic ridge, Prominent nose…
Decipher	381947	7	7916637	28206052	20289415	Anteriorly placed anus, Cleft palate, Coarctation of aorta, Craniosynostosis, Cryptorchidism, Hypospadias, Knee flexion contracture, Pelvic kidney, Rocker bottom foot, Unilateral vocal cord paresis, Ventricular septal defect
Decipher	392277	7	10239	20826760	20816521	Abnormality of the labia, Anal atresia, Anal fistula, Atrial septal defect, Congenital microcephaly, Flat occiput, High palate, Intellectual disability, Muscular hypotonia, Patent ductus arteriosus, Premature closure of fontanelles, Prominent metopic ridge, Proptosis, Proximal placement of thumb, Sacral dimple, Single transverse palmar crease, Small for gestational age, Trigonocephaly
Decipher	392251	7	10239	20826760	20816521	Cleft palate, Delayed closure of the anterior fontanelle, Depressed nasal bridge, Epicanthus, Frontal bossing, Hypospadias, Intellectual disability, Low-set ears, Microtia, Prominent metopic ridge, Short palpebral fissure, Talipes equinovarus
Decipher	396369	7	7126760	30426760	23300000	Abnormal immunoglobulin level, Camptodactyly of finger, Choanal atresia, Craniosynostosis, Depressed nasal bridge, Hydronephrosis, Intellectual disability, Low-set ears, Plagiocephaly, Short toe, Wide nasal bridge
Decipher	277591	7	1	58019982	58019981	Attention deficit hyperactivity disorder, Global developmental delay, Specific learning disability
ClinVar	VCV000402244	7	2218512	140794467	138575955	Pleomorphic xanthoastrocytoma
ClinVar	VCV000146075	7	54185	159282390	159228205	Developmental delay AND/OR other significant developmental or morphological phenotypes (yes)
ClinVar	VCV000058493	7	53985	159282531	159228546	Ambiguous genitalia
ClinVar	VCV000396549	7	43360	159327017	159283657	Ambiguous genitalia Hyperpigmentation of the skin
ClinVar	VCV000401560					Developmental delay AND/OR other significant developmental or morphological phenotypes (yes)
ClinVar	VCV000401554					Global developmental delay
ClinVar	VCV000399891					Global developmental delay
ClinVar	VCV000399699					Global developmental delay
ClinVar	VCV000398596					Global developmental delay
ClinVar	VCV000397812					Global developmental delay
	Present case	7	7984615	13262873	5278258	Intellectual disability, microcephaly, encephalopathy, epilepsy, strabismus, otapostasis, hypoacusis, autistic behaviour, undeveloped speech and psychomotor restlessness, scoliosis, contractures of shoulders and elbows with enhanced spasticity, chest deformity and joint laxity
PubMed	Massalska et al. 2014	7	7457793	20102842	12645049	abnormal cranial shape at 32 weeks of gestation generalized hypotonia multiple dysmorphic features craniosynostosis compound Saethre-Chotzen sydrome [#101400]
PubMed	Liao et al. 2012 two foetuses	7				Dandye Walker malformation intra-uterine growth restriction multiple congenital abnormalities
PubMed	Shetty et al. 2008	7	8574127	19436234	10862107	craniosynostosis craniofacial dysmorphism developmental delay

## Sheet: 12p13.32
Database	Identification	Chr	Start	Stop	Size/bp	Condition(s)
ClinVar	VCV000149766	12	3404282	3895416	491134	Developmental delay AND/OR other significant developmental or morphological phenotypes (yes)
ClinVar	VCV000523246	12	3179691	3895416	715725	Global developmental delay|Autistic behavior
ClinVar	VCV000221486	12	4772521	5854093	1081572	Ductal breast carcinoma
ClinVar	VCV000442073	12	3147548	4871561	1724013	Abnormality of the thumb Seizures Global developmental delay
ClinVar	VCV000058983	12	2492728	4829842	2337114	Delayed speech and language development
ClinVar	VCV000152732	12	54427	3639603	3585176	Coloboma Growth hormone deficiency Spasticity Encephalopathy Holoprosencephaly Craniosynostosis Ventricular septal defect Patent ductus arteriosus
ClinVar	VCV000253551	12	113722	3821886	3708164	Growth delay
ClinVar	VCV000057044	12	121255	3968447	3847192	Developmental delay AND/OR other significant developmental or morphological phenotypes (yes)
ClinVar	VCV000152450	12	54427	4004912	3950485	Global developmental delay
ClinVar	VCV000149561	12	80412	4420585	4340173	Microcephaly Intellectual disability Growth delay Short stature
ClinVar	VCV000396375	12	64620	5628344	5563724	Short stature Intrauterine growth retardation
ClinVar	VCV000147690	12	199896	5807366	5607470	Abnormal facial shape Global developmental delay
ClinVar	VCV000396713	12	64620	6269788	6205168	Failure to thrive
ClinVar	VCV000619591	12	1	9000000	8999999	Hyperphosphatemic familial tumoral calcinosis 1
ClinVar	VCV000058982	12	121055	28415184	28294129	Global developmental delay
Decipher	291050	12	4536103	4645123	109020	Behavioral abnormality
Decipher	366381	12	4839642	4965763	126121	Childhood-onset truncal obesity, Global developmental delay, Respiratory insufficiency
Decipher	288710	12	5137818	5277264	139446	Intellectual disability, moderate, Obesity
Decipher	290229	12	5137818	5277264	139446	Intellectual disability, moderate, Obesity
Decipher	399900	12	4004853	4397402	392549	Short stature
Decipher	282973	12	4469346	5231203	761857	Global developmental delay
Decipher	421875	12	3876828	4931400	1054572	Expressive language delay, Growth delay, Inappropriate behavior, Microcephaly
Decipher	281538	12	2692847	3871733	1178886	Intellectual disability
Decipher	413562	12	2125998	3505389	1379391	Large for gestational age, Polyhydramnios
Decipher	296504	12	3361161	4829813	1468652	Intellectual disability, mild, Microcephaly
Decipher	353803	12	3509874	5112168	1602294	Absent speech, Global developmental delay, Microcephaly
Decipher	257418	12	970595	3434369	2463774	Cognitive impairment, Joint hypermobility, Micrognathia, Muscular hypotonia
Decipher	4664	12	1110306	3871733	2761427	Intellectual disability, Macrodontia, Microcephaly
Decipher	257050	12	199696	3285115	3085419	Delayed speech and language development, Dysarthria, Protruding ear
Decipher	280524	12	199696	3285115	3085419	Global developmental delay
Decipher	278614	12	121255	3217132	3095877	Tetralogy of Fallot
Decipher	252381	12	456247	3597859	3141612	Autism, Delayed speech and language development, High palate, Muscular hypotonia, Umbilical hernia
Decipher	341611	12	83345	3404341	3320996	Autism, Speech apraxia
Decipher	272832	12	121255	3617734	3496479	Abnormal heart morphology, Dystonia, Intellectual disability
Decipher	285781	12	190607	3798763	3608156	Global developmental delay, Microcephaly, Obesity, Seizure
Decipher	411990	12	121255	3741468	3620213	Abnormal cerebral morphology, Abnormal heart morphology
Decipher	402238	12	105490	3871703	3766213	Abnormal vertebral morphology, Convex nasal ridge, Deeply set eye, Dolichocephaly, Feeding difficulties in infancy, Intellectual disability, Low-set ears, Micropenis, Muscular hypotonia, Oligodontia, Pyloric stenosis, Recurrent infections, Short hard palate, Short stature, Slender build, Small for gestational age
Decipher	281470	12	121255	3968447	3847192	Intellectual disability, moderate, Muscular hypotonia
Decipher	316965	12	121255	3968447	3847192	Intellectual disability
Decipher	289569	12	53412	4000078	3946666	Behavioral abnormality, Intellectual disability
Decipher	402180	12	45001	5320573	5275572	Cerebral atrophy, Convex nasal ridge, Feeding difficulties in infancy, Hypoplasia of the corpus callosum, Hypotelorism, Intellectual disability, Kyphosis, Muscular hypotonia, Nasal speech, Stenosis of the external auditory canal
Decipher	402960	12	85083	5576531	5491448	Abnormal facial shape, Global developmental delay, Microcephaly, Muscular hypotonia
Decipher	400897	12	64621	5576476	5511855	Abnormality of the helix, Bifid uvula, Camptodactyly of finger, Depressed nasal bridge, Downturned corners of mouth, Epicanthus, Gastroesophageal reflux, Long philtrum, Malar flattening, Microcephaly, Muscular hypotonia, Scoliosis, Short 5th finger, Short palpebral fissure, Short stature, Thin upper lip vermilion, Wide nasal bridge
Decipher	254369	12	121285	5902084	5780799	Broad philtrum, Cavernous hemangioma, Decreased body weight, Intellectual disability, Macrodontia, Microcephaly, Small for gestational age, Speech articulation difficulties, Tics
Decipher	398701	12	121255	6038780	5917525	Broad neck, Deep palmar crease, Deep plantar creases, Dextrocardia, Gingival overgrowth, Intellectual disability, Long philtrum, Macrotia, Neonatal hypotonia, Scoliosis, Short neck, Sleep apnea, Smooth philtrum, Umbilical hernia, Vasovagal syncope
Decipher	358371	12	53682	5988550	5934868	Global developmental delay, Intention tremor, Microcephaly, Short stature
Decipher	402498	12	70769	6087384	6016615	Abnormal delivery, Anterior creases of earlobe, Cutaneous finger syndactyly, Finger clinodactyly, Hypotelorism, Intellectual disability, Microcephaly, Proportionate short stature, Slender build, Slender finger
Decipher	396087	12	45001	10056134	10011133	2-3 toe syndactyly, Abnormal stomach morphology, Acne, Aplasia/Hypoplasia of the breasts, Dental malocclusion, Epicanthus, Finger clinodactyly, Intellectual disability, Long eyelashes, Microcephaly, Micrognathia, Muscle fiber atrophy, Nail dysplasia, Protuberant abdomen, Scoliosis, Short stature, Small for gestational age, Small hand, Spotty hyperpigmentation, Symphalangism affecting the phalange…
Decipher	392843	12	45001	10056134	10011133	Abnormal umbilicus morphology, Abnormality of cardiovascular system morphology, Anal atresia, Atrial septal defect, Cerebellar hypoplasia, Coarctation of aorta, Congenital microcephaly, Elbow dislocation, Hydrocele testis, Hydronephrosis, Hypoplasia of the corpus callosum, Kyphosis, Low-set ears, Microphthalmia, Patent ductus arteriosus, Pulmonary hypoplasia, Renal dysplasia, Scoliosis, Short sta…
Decipher	395352	12	45001	10056134	10011133	Broad nasal tip, Broad philtrum, Depressed nasal bridge, Enlarged joints, Everted lower lip vermilion, Fibular bowing, Genu valgum, Intellectual disability, Low posterior hairline, Macroglossia, Microcephaly, Micrognathia, Multiple renal cysts, Neoplasm of the thyroid gland, Radial bowing, Short neck, Small for gestational age, Ulnar bowing, Widely spaced teeth
Decipher	394069	12	45001	10056134	10011133	Brachycephaly, Cataract, Downturned corners of mouth, Entropion, Epicanthus, Frontal bossing, Full cheeks, Intellectual disability, Microcephaly, Muscular hypotonia, Recurrent infections, Short neck, Short nose, Wide nasal bridge
Decipher	395678	12	45001	10056134	10011133	Antepartum hemorrhage, Blue sclerae, Deeply set eye, EEG abnormality, Gait disturbance, Hip contracture, Incoordination, Intellectual disability, Knee flexion contracture, Microcephaly, Proportionate short stature, Short philtrum, Small for gestational age, Wide mouth
Decipher	393920	12	45001	10056134	10011133	Finger clinodactyly, Hypermetropia, Hypospadias, Hypothyroidism, Intellectual disability, Microcephaly, Pectus excavatum, Short stature, Spotty hyperpigmentation, Strabismus
Decipher	400909	12	45001	10056134	10011133	Abnormality of the pinna, Epicanthus, Frontal bossing, Hearing impairment, Malar flattening, Microcephaly, Nystagmus, Proportionate short stature, Tapered finger, Upslanted palpebral fissure
Decipher	395656	12	45001	10056134	10011133	Blue sclerae, Dandy-Walker malformation, Delayed skeletal maturation, Gait disturbance, Generalized hirsutism, Incoordination, Intellectual disability, Small for gestational age
Decipher	395349	12	45001	14655799	14610798	Abnormal shoulder morphology, Barrel-shaped chest, Broad philtrum, Bulbous nose, Cryptorchidism, Deep philtrum, Dolichocephaly, Downslanted palpebral fissures, EEG abnormality, Everted lower lip vermilion, Facial asymmetry, Finger clinodactyly, Hypertelorism, Intellectual disability, Large earlobe, Large hands, Long neck, Low-set ears, Macrotia, Malar flattening, Micrognathia, Narrow nasal septum…
Decipher	392033	12	45001	14655799	14610798	Abnormality of the pinna, Arachnodactyly, Asymmetry of the thorax, Bulbous nose, Cryptorchidism, Deeply set eye, Down-sloping shoulders, Elbow flexion contracture, Epicanthus, Facial asymmetry, Full cheeks, Intellectual disability, Kyphosis, Limited shoulder movement, Low posterior hairline, Low-set ears, Microcephaly, Micropenis, Muscle fiber atrophy, Pectus carinatum, Prominent metopic ridge, P…
Decipher	392023	12	45001	14655799	14610798	Abnormal thumb morphology, Abnormality of the pinna, Arachnodactyly, Chorioretinitis, Deeply set eye, EEG abnormality, Edema of the dorsum of feet, Epicanthus, Hemiplegia, High palate, Hyperconvex nail, Incoordination, Intellectual disability, Joint laxity, Kyphosis, Long hallux, Low-set ears, Misalignment of teeth, Muscular hypotonia, Narrow forehead, Nystagmus, Scoliosis, Short sternum, Strabis…
Decipher	392010	12	45001	14655799	14610798	Arachnodactyly, Asymmetry of the thorax, Ataxia, Deeply set eye, Down-sloping shoulders, Flexion contracture, Frontal bossing, Full cheeks, Intellectual disability, Kyphosis, Low posterior hairline, Low-set ears, Microtia, Muscle fiber atrophy, Pectus carinatum, Prominent metopic ridge, Proportionate short stature, Proximal placement of thumb, Round face, Scoliosis, Short neck, Single transverse …
Decipher	392611	12	45001	14655799	14610798	Abnormality of the face, Abnormality of the pinna, Atrial septal defect, Bulbous nose, Dental malocclusion, Downslanted palpebral fissures, Flexion contracture, Frontal bossing, High palate, Hyperextensibility of the finger joints, Intellectual disability, Lethargy, Low posterior hairline, Mandibular prognathia, Open mouth, Overlapping toe, Prominent glabella, Protruding ear, Recurrent infections…
Decipher	392765	12	45001	14655799	14610798	Abnormality of prenatal development or birth, Anteverted nares, Arachnodactyly, Bifid uvula, Downslanted palpebral fissures, Enlarged naris, Epicanthus, Finger clinodactyly, High palate, Intellectual disability, Long hallux, Long philtrum, Macrotia, Microcephaly, Micrognathia, Misalignment of teeth, Proportionate short stature, Slender finger, Small for gestational age, Webbed neck, Wide intermam…
Decipher	392627	12	45001	14655799	14610798	Abnormality of the pinna, Bulbous nose, Cleft palate, Congenital diaphragmatic hernia, Cryptorchidism, Downslanted palpebral fissures, Finger clinodactyly, Flexion contracture, Frontal bossing, High palate, Hydrocephalus, Intellectual disability, Mandibular prognathia, Non-midline cleft lip, Open mouth, Pectus excavatum, Prominent glabella, Protruding ear, Recurrent infections, Strabismus
Decipher	398020	12	45001	14655799	14610798	Abnormality of the dentition, Broad neck, Broad palm, Delayed speech and language development, Epicanthus, Finger clinodactyly, Intellectual disability, Malar flattening, Metatarsus adductus, Microcephaly, Microdontia, Recurrent infections, Sandal gap, Short neck, Small hand, Strabismus, Synophrys
Decipher	392579	12	45001	14655799	14610798	Abnormality of the pinna, Atrial septal defect, Bulbous nose, Downslanted palpebral fissures, Finger clinodactyly, Flexion contracture, Frontal bossing, High palate, Intellectual disability, Mandibular prognathia, Prominent glabella, Protruding ear, Strabismus, Talipes equinovarus, Ventricular septal defect
Decipher	392837	12	45001	14655799	14610798	Intellectual disability, Micrognathia, Misalignment of teeth, Overlapping toe, Protruding tongue, Strabismus, Ventricular septal defect, Wide mouth, Wide nasal bridge
Decipher	393282	12	45001	14655799	14610798	Aplasia cutis congenita of scalp, Cleft palate, Finger clinodactyly, Hypertelorism, Micrognathia, Muscular hypotonia, Short palpebral fissure, Small for gestational age, Ventricular septal defect
Decipher	395643	12	45001	14655799	14610798	Aplasia of the phalanges of the hand, Cutaneous finger syndactyly, Macrotia, Malar flattening, Prematurely aged appearance, Short nose, Small nail, Wide nasal base
Decipher	392793	12	45001	14655799	14610798	Abnormality of the face, Congenital microcephaly, Delayed skeletal maturation, Intellectual disability, Low-set ears, Prominent nose, Short stature, Small for gestational age
Decipher	395382	12	45001	14655799	14610798	EEG abnormality, Intellectual disability, Kyphosis
Decipher	395290	12	45001	14655799	14610798	Intellectual disability, Strabismus
Decipher	395310	12	45001	14655799	14610798	EEG abnormality, Intellectual disability
Decipher	395312	12	45001	14655799	14610798	EEG abnormality, Intellectual disability
Decipher	395291	12	45001	14655799	14610798	Intellectual disability
Decipher	392781	12	45001	21155799	21110798	Abnormality of the lens, Anteverted nares, Choanal atresia, Delayed closure of the anterior fontanelle, Ectopic anus, Flexion contracture, Hemivertebrae, High palate, Hyperconvex nail, Hypoplasia of the corpus callosum, Intellectual disability, Large for gestational age, Long philtrum, Macrocephaly at birth, Microcornea, Micrognathia, Midface retrusion, Muscular hypotonia, Narrow palate, Omphaloc…
PubMed	Faria et al. 2016	12	45001	4467466	4422465	speech delay intellectual disability short stature bordline microcephaly facial dysmorphisms clinodactyly
PubMed	Fanizza et al. 2014	12	2689277	4990324	2301047	speech delay intellectual disability subtle facial dysmorphisms microcephaly diffuse muscular hypotonia joint laxity
PubMed	Thevenon et al. 2013 Patient 7	12	1209739	3979739	2770000	long face with large ears and prominent lobes speech delay intellectual disability microcephaly anxiety attentiondeficit hyperactivity disorder
PubMed	Thevenon et al. 2013 Patient 9	12	293132	4920018	4626886	speech delay intellectual disability microcephaly poor fine motor skills
PubMed	Madrigal et al. 2012	12	145740	6136409	5990669	intrauterine growth retardation microcephaly growth retardation global hypotonia facial dysmorphic features moderate cognitive impairment
PubMed	Vargas et al. 2012	12	121285	4627640	4506355	intellectual disability speech delay microcephaly long fingers (short fifth finger) psychotic disorder with hallucinations joint laxity gum hypertrophy and malocclusion
PubMed	Velinov et al. 2008	12	1	6209961	6209960	intellectual disability speech delay mild hypotelorism psychotic manifestations
	Present case	12	3398438	5112197	1713759	Intellectual disability, microcephaly, encephalopathy, epilepsy, strabismus, otapostasis, hypoacusis, autistic behaviour, undeveloped speech and psychomotor restlessness, scoliosis, contractures of shoulders and elbows with enhanced spasticity, chest deformity and joint laxity
